# Supplementary material for: The devil is in the details: Variable impacts of season, BMI, sampling site temperature, and presence of insects on the post-mortem microbiome
Source: Front Microbiol. 2022 Dec 7;13:1064904. doi: 10.3389/fmicb.2022.1064904 (PMC9768039; doi:10.3389/fmicb.2022.1064904)
Supplement: Supplementary file 8 [file Table_1.XLSX]

## Sheet: 1 Read stats
SampleID	Raw_reads	Post_filter	Merged	No_chimeras
Blank	436419	436419	432357	430836		Average	SD
Negctrl	262418	262418	258445	257170		221019	100422
NegCtrl	3078	3078	2769	2697
S01A	257473	257473	256296	256558
S02E	148004	148004	147368	147366
S04A	141282	141282	140236	139099
S05E	240115	240115	238685	237628
S06A	262951	262951	261004	260353
S07E	161918	161918	160195	160445
S08A	180186	180186	178218	178242
S09E	238461	238461	236360	235869
S10A	232296	232296	231549	231290
S11E	300339	300339	298962	298510
S12A	251139	251139	250051	250049
S13E	131726	131726	130482	131094
S14A	292292	292292	290724	290276
S15E	291564	291564	289789	289107
S16A	169938	169938	168797	168583
S17E	413395	413395	412170	411651
S18A	296941	296941	295291	294916
S19E	289852	289852	288096	287777
S20A	234347	234347	233162	232896
S21E	287657	287657	285893	286014
S24A	118165	118165	117517	117485
S25E	171827	171827	171004	170818
S26A	226229	226229	224377	223049
S27E	303188	303188	300592	299515
S30A	257305	257305	254697	253370
S31E	183182	183182	180923	179862
S32A	148785	148785	147070	147075
S33E	115564	115564	113861	113671
S34A	413588	413588	411210	407939
S35E	335547	335547	333623	331376
S36A	342614	342614	340516	338459
S37E	323852	323852	321670	320048
S48A	53600	53600	53053	52931
S49E	201294	201294	199590	198984
W03A	199004	199004	197618	197644
W04E	168858	168858	168099	168016
W06E	239522	239522	238595	238260
W07A	102056	102056	101532	101299
W09A	297306	297306	296387	295651
W10E	431200	431200	429541	428741
W11A	141245	141245	140275	139932
W12E	113300	113300	112770	112604
W13A	134372	134372	133576	133464
W14E	113540	113540	112263	112290
W15A	376836	376836	375076	374201
W16E	249288	249288	247847	247101
W17A	263847	263847	259465	258962
W18E	1787	1787	976	638
W19A	976	976	669	276
W20E	272394	272394	267308	266897
W23A	205604	205604	204454	204284
W24E	118786	118786	117584	117365
W25A	162714	162714	160904	161597
W26E	155599	155599	154239	154202
W27A	154429	154429	152234	152731
W28E	233156	233156	229083	228522
W29A	283659	283659	278304	278490
W30E	292358	292358	287649	284312
W31A	232620	232620	229961	227565
W32E	412766	412766	407017	406148

## Sheet: 2 Sample metadata
SampleID	ACCESSION	Season	Sample-type	Seq_Run	Matrix	Thermal_Image_No	Body	Swabs	Temperature_C	Temp_group	Temp_group_binary	Nostril	New_FACTS_No	Date_of_Placement	Days_in_Field	Refrig	Storage	Insects	Notes
Blank	NA	blank	control	na	A	na	na	na	na	na	na	na	na	na	na	na	na	na	Blank_with_A_matrix
Negctrl	NA	blank	control	1st_run	na	na	na	na	na	na	na	na	na	na	na	na	na	na	PCR_negative_control
NegCtrl	NA	blank	control	2nd_run	na	na	na	na	na	na	na	na	na	na	na	na	na	na	PCR_negative_control
S01A	ERS13666000	summer	swab	1st_run	A	798	D46-2019	S1-3-_5_(one_swab_broke)	39.9	30C	high	side_of_head_-_body_was_face_down_and_there_was_skin_slippage	2.019.046	2019-07-12	7	n	na	y	Maggots_in_head_(both_nostrils-_eyes-_and_mouth)-_adult_flies_on_face_and_body
S02E	ERS13666001	summer	swab	1st_run	E	798	D46-2019	S1-3-_5_(one_swab_broke)	39.9	30C	high	side_of_head_-_body_was_face_down_and_there_was_skin_slippage	2.019.046	2019-07-12	7	n	na	y	Maggots_in_head_(both_nostrils-_eyes-_and_mouth)-_adult_flies_on_face_and_body
S04A	ERS13666002	summer	swab	2nd_run	A	798	D46-2019	S1-3-_5_(one_swab_broke)	39.9	30C	high	side_of_head_-_body_was_face_down_and_there_was_skin_slippage	2.019.046	2019-07-12	7	n	na	y	Maggots_in_head_(both_nostrils-_eyes-_and_mouth)-_adult_flies_on_face_and_body
S05E	ERS13666003	summer	swab	2nd_run	E	798	D46-2019	S1-3-_5_(one_swab_broke)	39.9	30C	high	side_of_head_-_body_was_face_down_and_there_was_skin_slippage	2.019.046	2019-07-12	7	n	na	y	Maggots_in_head_(both_nostrils-_eyes-_and_mouth)-_adult_flies_on_face_and_body
S06A	ERS13666004	summer	swab	2nd_run	A	802	D45-2019	S6-9	38.9	30C	high	Left	2.019.045	2019-07-12	7	n	na	y	Maggots_in_head_(both_nostrils-_eyes-_and_mouth)-_adult_flies_on_face_and_body
S07E	ERS13666005	summer	swab	1st_run	E	802	D45-2019	S6-9	38.9	30C	high	Left	2.019.045	2019-07-12	7	n	na	y	Maggots_in_head_(both_nostrils-_eyes-_and_mouth)-_adult_flies_on_face_and_body
S08A	ERS13666006	summer	swab	1st_run	A	802	D45-2019	S6-9	38.9	30C	high	Left	2.019.045	2019-07-12	7	n	na	y	Maggots_in_head_(both_nostrils-_eyes-_and_mouth)-_adult_flies_on_face_and_body
S09E	ERS13666007	summer	swab	2nd_run	E	802	D45-2019	S6-9	38.9	30C	high	Left	2.019.045	2019-07-12	7	n	na	y	Maggots_in_head_(both_nostrils-_eyes-_and_mouth)-_adult_flies_on_face_and_body
S10A	ERS13666008	summer	swab	2nd_run	A	804	D44-2019	S10-13	37.9	30C	high	Left	2.019.044	2019-07-11	8	n	na	y	Maggots_in_head_(both_nostrils-_eyes-_and_mouth)-_adult_flies_on_face_and_body
S11E	ERS13666009	summer	swab	2nd_run	E	804	D44-2019	S10-13	37.9	30C	high	Left	2.019.044	2019-07-11	8	n	na	y	Maggots_in_head_(both_nostrils-_eyes-_and_mouth)-_adult_flies_on_face_and_body
S12A	ERS13666010	summer	swab	1st_run	A	804	D44-2019	S10-13	37.9	30C	high	Left	2.019.044	2019-07-11	8	n	na	y	Maggots_in_head_(both_nostrils-_eyes-_and_mouth)-_adult_flies_on_face_and_body
S13E	ERS13666011	summer	swab	1st_run	E	804	D44-2019	S10-13	37.9	30C	high	Left	2.019.044	2019-07-11	8	n	na	y	Maggots_in_head_(both_nostrils-_eyes-_and_mouth)-_adult_flies_on_face_and_body
S14A	ERS13666012	summer	swab	2nd_run	A	806	D43-2019	S14-17	44.5	40C	high	Left	2.019.043	2019-06-29	20	c	Initially_placed_in_cooler_(for_less_than_24_hours)	p	Some_maggots_and_adults_on_body-_but_not_in_nostrils
S15E	ERS13666013	summer	swab	2nd_run	E	806	D43-2019	S14-17	44.5	40C	high	Left	2.019.043	2019-06-29	20	c	Initially_placed_in_cooler_(for_less_than_24_hours)	p	Some_maggots_and_adults_on_body-_but_not_in_nostrils
S16A	ERS13666014	summer	swab	1st_run	A	806	D43-2019	S14-17	44.5	40C	high	Left	2.019.043	2019-06-29	20	c	Initially_placed_in_cooler_(for_less_than_24_hours)	p	Some_maggots_and_adults_on_body-_but_not_in_nostrils
S17E	ERS13666015	summer	swab	1st_run	E	806	D43-2019	S14-17	44.5	40C	high	Left	2.019.043	2019-06-29	20	c	Initially_placed_in_cooler_(for_less_than_24_hours)	p	Some_maggots_and_adults_on_body-_but_not_in_nostrils
S18A	ERS13666016	summer	swab	2nd_run	A	808	D40-2019	S18-21	44.1	40C	high	Left	2019.04	2019-07-01	18	c	Initially_placed_in_cooler_for_5_days	p	Some_maggots_and_adults_on_body-_but_not_in_nostrils-_beetles_also_present-_dead_maggot_mass_pile_in_abdomen
S19E	ERS13666017	summer	swab	2nd_run	E	808	D40-2019	S18-21	44.1	40C	high	Left	2019.04	2019-07-01	18	c	Initially_placed_in_cooler_for_5_days	p	Some_maggots_and_adults_on_body-_but_not_in_nostrils-_beetles_also_present-_dead_maggot_mass_pile_in_abdomen
S20A	ERS13666018	summer	swab	2nd_run	A	808	D40-2019	S18-21	44.1	40C	high	Left	2019.04	2019-07-01	18	c	Initially_placed_in_cooler_for_5_days	p	Some_maggots_and_adults_on_body-_but_not_in_nostrils-_beetles_also_present-_dead_maggot_mass_pile_in_abdomen
S21E	ERS13666019	summer	swab	2nd_run	E	808	D40-2019	S18-21	44.1	40C	high	Left	2019.04	2019-07-01	18	c	Initially_placed_in_cooler_for_5_days	p	Some_maggots_and_adults_on_body-_but_not_in_nostrils-_beetles_also_present-_dead_maggot_mass_pile_in_abdomen
S24A	ERS13666020	summer	swab	1st_run	A	816	D41-2019	S22-25	54.4	50C	high	Left	2.019.041	2019-06-25	24	n	na	p	Some_maggots_and_adults_on_body-_but_not_in_nostrils
S25E	ERS13666021	summer	swab	1st_run	E	816	D41-2019	S22-25	54.4	50C	high	Left	2.019.041	2019-06-25	24	n	na	p	Some_maggots_and_adults_on_body-_but_not_in_nostrils
S26A	ERS13666022	summer	swab	2nd_run	A	818	D69-2018	S26-29	44.4	40C	high	Left	2.018.069	2018-12-13	218	n	na	n	No_insect_activity
S27E	ERS13666023	summer	swab	2nd_run	E	818	D69-2018	S26-29	44.4	40C	high	Left	2.018.069	2018-12-13	218	n	na	n	No_insect_activity
S30A	ERS13666024	summer	swab	2nd_run	A	821	D35-2019	S30-33	46.2	40C	high	Left	2.019.035	2019-05-13	67	f	Initially_placed_in_freezer_for_unknown_amount_of_time	n	No_insect_activity
S31E	ERS13666025	summer	swab	2nd_run	E	821	D35-2019	S30-33	46.2	40C	high	Left	2.019.035	2019-05-13	67	f	Initially_placed_in_freezer_for_unknown_amount_of_time	n	No_insect_activity
S32A	ERS13666026	summer	swab	1st_run	A	821	D35-2019	S30-33	46.2	40C	high	Left	2.019.035	2019-05-13	67	f	Initially_placed_in_freezer_for_unknown_amount_of_time	n	No_insect_activity
S33E	ERS13666027	summer	swab	1st_run	E	821	D35-2019	S30-33	46.2	40C	high	Left	2.019.035	2019-05-13	67	f	Initially_placed_in_freezer_for_unknown_amount_of_time	n	No_insect_activity
S34A	ERS13666028	summer	swab	2nd_run	A	823	D30-2019	S34-37	44.3	40C	high	Left	2019.03	2019-04-16	94	c	na	n	No_insect_activity
S35E	ERS13666029	summer	swab	2nd_run	E	823	D30-2019	S34-37	44.3	40C	high	Left	2019.03	2019-04-16	94	c	na	n	No_insect_activity
S36A	ERS13666030	summer	swab	2nd_run	A	823	D30-2019	S34-37	44.3	40C	high	Left	2019.03	2019-04-16	94	c	na	n	No_insect_activity
S37E	ERS13666031	summer	swab	2nd_run	E	823	D30-2019	S34-37	44.3	40C	high	Left	2019.03	2019-04-16	94	c	na	n	No_insect_activity
S48A	ERS13666032	summer	swab	1st_run	A	na	D01-2019	S46-49	na	na	na	Left	2.019.001	2019-01-04	196	c	na	n	No_insect_activity_(thermal_camera_overheated_and_did_not_save_image)
S49E	ERS13666033	summer	swab	1st_run	E	na	D01-2019	S46-49	na	na	na	Left	2.019.001	2019-01-04	196	c	na	n	No_insect_activity_(thermal_camera_overheated_and_did_not_save_image)
W03A	ERS13666034	winter	swab	1st_run	A	524	D11-2019	W1-4	32.9	30C	low	Left	2.019.011	2019-02-04	22	n	na	y	Maggots_in_head_(both_nostrils-_eyes-_and_mouth)-_adult_flies_on_face_and_body-_body_with_temperature_probes
W04E	ERS13666035	winter	swab	1st_run	E	524	D11-2019	W1-4	32.9	30C	low	Left	2.019.011	2019-02-04	22	n	na	y	Maggots_in_head_(both_nostrils-_eyes-_and_mouth)-_adult_flies_on_face_and_body-_body_with_temperature_probes
W06E	ERS13666036	winter	swab	1st_run	E	527	D09-2019	W5-8	36.2	30C	high	Left	2.019.009	2019-01-23	34	n	na	y	Maggots_in_head_(both_nostrils-_eyes-_and_mouth)-_adult_flies_on_face_and_body
W07A	ERS13666037	winter	swab	1st_run	A	527	D09-2019	W5-8	36.2	30C	high	Left	2.019.009	2019-01-23	34	n	na	y	Maggots_in_head_(both_nostrils-_eyes-_and_mouth)-_adult_flies_on_face_and_body
W09A	ERS13666038	winter	swab	2nd_run	A	529	D15-2019	W9-12	31	30C	low	Left	2.019.015	2019-02-14	12	n	na	y	Maggots_in_head_(both_nostrils-_eyes-_and_mouth)-_adult_flies_on_face_and_body
W10E	ERS13666039	winter	swab	2nd_run	E	529	D15-2019	W9-12	31	30C	low	Left	2.019.015	2019-02-14	12	n	na	y	Maggots_in_head_(both_nostrils-_eyes-_and_mouth)-_adult_flies_on_face_and_body
W11A	ERS13666040	winter	swab	1st_run	A	529	D15-2019	W9-12	31	30C	low	Left	2.019.015	2019-02-14	12	n	na	y	Maggots_in_head_(both_nostrils-_eyes-_and_mouth)-_adult_flies_on_face_and_body
W12E	ERS13666041	winter	swab	1st_run	E	529	D15-2019	W9-12	31	30C	low	Left	2.019.015	2019-02-14	12	n	na	y	Maggots_in_head_(both_nostrils-_eyes-_and_mouth)-_adult_flies_on_face_and_body
W13A	ERS13666042	winter	swab	1st_run	A	531	D08-2019	W13-16	31.6	30C	low	Left	2.019.008	2019-01-22	35	n	na	y	Maggots_in_head_(both_nostrils-_eyes-_and_mouth)-_adult_flies_on_face_and_body
W14E	ERS13666043	winter	swab	1st_run	E	531	D08-2019	W13-16	31.6	30C	low	Left	2.019.008	2019-01-22	35	n	na	y	Maggots_in_head_(both_nostrils-_eyes-_and_mouth)-_adult_flies_on_face_and_body
W15A	ERS13666044	winter	swab	2nd_run	A	531	D08-2019	W13-16	31.6	30C	low	Left	2.019.008	2019-01-22	35	n	na	y	Maggots_in_head_(both_nostrils-_eyes-_and_mouth)-_adult_flies_on_face_and_body
W16E	ERS13666045	winter	swab	2nd_run	E	531	D08-2019	W13-16	31.6	30C	low	Left	2.019.008	2019-01-22	35	n	na	y	Maggots_in_head_(both_nostrils-_eyes-_and_mouth)-_adult_flies_on_face_and_body
W17A	ERS13666046	winter	swab	2nd_run	A	533	D64-2018	W17-20	29.8	20C	low	Left	2.018.064	2018-11-11	111	c	Initially_placed_in_cooler_for_8_days_year_changed_from_2019	n	No_insect_activity
W20E	ERS13666049	winter	swab	2nd_run	E	533	D64-2018	W17-20	29.8	20C	low	Left	2.018.064	2018-11-11	111	c	Initially_placed_in_cooler_for_8_days_year_changed_from_2019	n	No_insect_activity
W23A	ERS13666050	winter	swab	1st_run	A	535	D58-2018	W21-24	29.2	20C	low	Left	2.018.058	2018-09-20	159	n	na	n	No_insect_activity
W24E	ERS13666051	winter	swab	1st_run	E	535	D58-2018	W21-24	29.2	20C	low	Left	2.018.058	2018-09-20	159	n	na	n	No_insect_activity
W25A	ERS13666052	winter	swab	1st_run	A	537	D42-2018	W25-28	35.8	30C	low	Left	2.018.042	2018-06-27	244	n	na	n	No_insect_activity
W26E	ERS13666053	winter	swab	1st_run	E	537	D42-2018	W25-28	35.8	30C	low	Left	2.018.042	2018-06-27	244	n	na	n	No_insect_activity
W27A	ERS13666054	winter	swab	1st_run	A	537	D42-2018	W25-28	35.8	30C	low	Left	2.018.042	2018-06-27	244	n	na	n	No_insect_activity
W28E	ERS13666055	winter	swab	2nd_run	E	537	D42-2018	W25-28	35.8	30C	low	Left	2.018.042	2018-06-27	244	n	na	n	No_insect_activity
W29A	ERS13666056	winter	swab	2nd_run	A	539	D38-2018	W29-32	24.5	20C	low	Right	2.018.038	2018-05-30	272	n	na	n	No_insect_activity
W30E	ERS13666057	winter	swab	2nd_run	E	539	D38-2018	W29-32	24.5	20C	low	Right	2.018.038	2018-05-30	272	n	na	n	No_insect_activity
W31A	ERS13666058	winter	swab	2nd_run	A	539	D38-2018	W29-32	24.5	20C	low	Right	2.018.038	2018-05-30	272	n	na	n	No_insect_activity
W32E	ERS13666059	winter	swab	2nd_run	E	539	D38-2018	W29-32	24.5	20C	low	Right	2.018.038	2018-05-30	272	n	na	n	No_insect_activity
